# Supplementary material for: Bolsa Familia Program and Perinatal Outcomes: NISAMI Cohort
Source: Int J Environ Res Public Health. 2022 Apr 28;19(9):5345. doi: 10.3390/ijerph19095345 (PMC9105772; doi:10.3390/ijerph19095345)
Supplement: Supplementary file 1 [file ijerph-19-05345-s001.zip]

Archive with 1 entries (1 files):
- ijerph-1541600-supplementary.pdf
